# Supplementary material for: Silicon Nanoparticles Modulate C:N:P Homeostasis and the Efficiencies of Nutrient Uptake, Translocation, and Use in Sugarcane Under Calcium Deficiency and Sufficiency
Source: Plants (Basel). 2026 Mar 21;15(6):971. doi: 10.3390/plants15060971 (PMC13030359; doi:10.3390/plants15060971)
Supplement: Supplementary file 1 [file plants-15-00971-s001.zip]

Archive with 1 entries (1 files):
- plants-4175645-supplementary.pdf
